# Supplementary material for: IL-17A deletion reduces sevoflurane-induced neurocognitive impairment in neonatal mice by inhibiting NF-κB signaling pathway
Source: Bioengineered. 2022 Jun 26;13(6):14562–77. doi: 10.1080/21655979.2022.2090608 (PMC9342424; doi:10.1080/21655979.2022.2090608)
Supplement: Supplemental Material [file KBIE_A_2090608_SM3564.zip]

Archive with 3 entries (2 files):
- supplementary/
- supplementary/Aprimeridentificationsequence.docx
- supplementary/Westernblot.zip
